# Supplementary material for: Long- and short-ranged chiral interactions in DNA-assembled plasmonic chains
Source: Nat Commun. 2021 Apr 1;12:2025. doi: 10.1038/s41467-021-22289-8 (PMC8016906; doi:10.1038/s41467-021-22289-8)
Supplement: Supplementary file 3 — Supplementary Data 1 [file 41467_2021_22289_MOESM3_ESM.zip]

Archive with 16 entries (13 files):
- matlab_interface_transfer/
- matlab_interface_transfer/materials.jcmt
- matlab_interface_transfer/project.jcmpt
- matlab_interface_transfer/sources.jcmt
- matlab_interface_transfer/display_results.m
- matlab_interface_transfer/run_simulation.m
- matlab_interface_transfer/set_numerical_parameters.m
- matlab_interface_transfer/set_physical_parameters.m
- matlab_interface_transfer/license.txt
- matlab_interface_transfer/readme.txt
- matlab_interface_transfer/generate_grid_file/
- matlab_interface_transfer/generate_grid_file/layout.jcmt
- matlab_interface_transfer/material_data/
- matlab_interface_transfer/material_data/AuJohnson_k.txt
- matlab_interface_transfer/material_data/AuJohnson_n.txt
- matlab_interface_transfer/material_data/readme.txt
