# Supplementary material for: Long- and short-ranged chiral interactions in DNA-assembled plasmonic chains
Source: Nat Commun. 2021 Apr 1;12:2025. doi: 10.1038/s41467-021-22289-8 (PMC8016906; doi:10.1038/s41467-021-22289-8)
Supplement: Supplementary file 3 — Supplementary Data 1 [file 41467_2021_22289_MOESM3_ESM.zip › matlab_interface_transfer/materials.jcmt]

<?
n_au =    ppval(keys.spline_au_n, keys.vacuum_wavelength) + ...
       1i*ppval(keys.spline_au_k, keys.vacuum_wavelength);
keys.permittivity_au = n_au^2;
?>
Material { # gold
  DomainId = 1
  RelPermittivity = %(permittivity_au)e
  RelPermeability = 1.0
} 
Material { # background
  DomainId = 10
  RelPermittivity = %(permittivity_background)e
  RelPermeability = 1.0
}
