# Supplementary material for: Long- and short-ranged chiral interactions in DNA-assembled plasmonic chains
Source: Nat Commun. 2021 Apr 1;12:2025. doi: 10.1038/s41467-021-22289-8 (PMC8016906; doi:10.1038/s41467-021-22289-8)
Supplement: Supplementary file 3 — Supplementary Data 1 [file 41467_2021_22289_MOESM3_ESM.zip › matlab_interface_transfer/project.jcmpt]

Project {
  InfoLevel = %(info_level)i
  StorageFormat = %(storage_format)s
  Electromagnetics {
    TimeHarmonic {
      Scattering {
        FieldComponents = Electric
        PML {
<? if keys.fixed_pml == true
?>           Gamma = 1+1i
          XiVector = [0 35 80 200 400 700]
<? else
?>          LogFile = "pml.log"
<? end
?>        }
        Accuracy {
          FiniteElementDegree = %(fem_degree)e
          Precision = %(precision)e
        }
      }
    }
  }
}

PostProcess {
  DensityIntegration {
    FieldBagPath = "project_results/fieldbag.jcm"
    OutputQuantity = ElectromagneticFieldAbsorption
    OutputFileName = "project_results/absorption.jcm"
    DomainIds = 1
  }
}
PostProcess {
  FluxIntegration {
    InterfaceType = ExteriorDomain
    FieldBagPath = "project_results/fieldbag.jcm"
    OutputQuantity = ElectromagneticFieldEnergyFlux
    OutputFileName = "project_results/flux_scattered.jcm"
  }
}
PostProcess {
  FluxIntegration {
    InterfaceType = InteriorExterior
    FieldBagPath = "project_results/fieldbag.jcm"
    OutputQuantity = ElectromagneticFieldEnergyFlux
    OutputFileName = "project_results/flux_total.jcm"
  }
}
PostProcess {
  FluxIntegration {
    OutputQuantity = ExtinctionElectromagneticFieldEnergyFlux
    FieldBagPath = "project_results/fieldbag.jcm"
    OutputFileName = "project_results/extinction.jcm"
  }
}
