# Supplementary material for: Long- and short-ranged chiral interactions in DNA-assembled plasmonic chains
Source: Nat Commun. 2021 Apr 1;12:2025. doi: 10.1038/s41467-021-22289-8 (PMC8016906; doi:10.1038/s41467-021-22289-8)
Supplement: Supplementary file 3 — Supplementary Data 1 [file 41467_2021_22289_MOESM3_ESM.zip › matlab_interface_transfer/sources.jcmt]

<?
keys.cp1 = [1/sqrt(2), +1i*1/sqrt(2)];
keys.cp2 = [1/sqrt(2), -1i*1/sqrt(2)]; 
all_source_directions = [0 0;90 0;90 90;90 180;90 -90;180 0];
for ii = 1:length(all_source_directions)
  keys.ii_ = ii;
  keys.this_theta = all_source_directions(ii, 1);
  keys.this_phi = all_source_directions(ii, 2);
  keys.string_1 = [' # source number ' num2str(ii) ' / 1'];
  keys.string_2 = [' # source number ' num2str(ii) ' / 2'];
?>
SourceBag { %(string_1)s
  Source {
    ElectricFieldStrength {
      PlaneWave {
        Lambda0 = %(vacuum_wavelength)e
        ThetaPhi = [%(this_theta)e %(this_phi)e]
        SP = %(cp1)e
        Incidence = FromBelow
      }
    }
  }
}
SourceBag { %(string_2)s
  Source {
    ElectricFieldStrength {
      PlaneWave {
        Lambda0 = %(vacuum_wavelength)e
        ThetaPhi = [%(this_theta)e %(this_phi)e]
        SP = %(cp2)e
        Incidence = FromBelow
      }
    }
  }
}
<? end ?>
