# Supplementary material for: Long- and short-ranged chiral interactions in DNA-assembled plasmonic chains
Source: Nat Commun. 2021 Apr 1;12:2025. doi: 10.1038/s41467-021-22289-8 (PMC8016906; doi:10.1038/s41467-021-22289-8)
Supplement: Supplementary file 3 — Supplementary Data 1 [file 41467_2021_22289_MOESM3_ESM.zip › matlab_interface_transfer/display_results.m]

%% display_results.m: This matlab script is used to read and plot the results from the
% CD spectrum computation performed in run_simulation.m

filename1 = fullfile('results_cd_spectrum.txt'); % cases 1, 2
all_res = load(filename1); 

wl = all_res(:, 2)*1e9;
abs11 = all_res(:, 06); 
abs12 = all_res(:, 07);
scat1 = all_res(:, 08);
scat2 = all_res(:, 09);

total_extinction = 0.5*((abs11 + scat1) + (abs12 + scat2));
g_cd =  ((abs12 + scat2) - (abs11 + scat1));

indices_case_1 = find(all_res(:,1) == 1);
indices_case_2 = find(all_res(:,1) == 2);

wl_case_1 = wl(indices_case_1);
wl_case_2 = wl(indices_case_2);
total_extinction_case_1 = total_extinction(indices_case_1);
total_extinction_case_2 = total_extinction(indices_case_2);
g_cd_normalized_max_case_1 =  g_cd(indices_case_1) ./ max(total_extinction_case_1);
g_cd_normalized_max_case_2 =  g_cd(indices_case_2) ./ max(total_extinction_case_2); 

figure(1)
  plot(wl_case_1, total_extinction_case_1, '-ob', ...
       wl_case_2, total_extinction_case_2, '-sr')
  xlabel('Wavelength [nm]')
  ylabel('Total extinction [a.u.]');
  legend('Case 1', 'Case 2')

figure(2)
  plot(wl_case_1, g_cd_normalized_max_case_1, '-ob', ...
       wl_case_2, g_cd_normalized_max_case_2, '-sr')
  xlabel('Wavelength [nm]')
  ylabel('g\_CD\_n1')
  legend('Case 1', 'Case 2')
