# Supplementary material for: Long- and short-ranged chiral interactions in DNA-assembled plasmonic chains
Source: Nat Commun. 2021 Apr 1;12:2025. doi: 10.1038/s41467-021-22289-8 (PMC8016906; doi:10.1038/s41467-021-22289-8)
Supplement: Supplementary file 3 — Supplementary Data 1 [file 41467_2021_22289_MOESM3_ESM.zip › matlab_interface_transfer/run_simulation.m]

%%%%%%%%%%%%%%%%%%%%%%%%%%%%%%%%%%%%%%%%%%%%%%%%%%%%%%%%%%%%%%%%%%%%%%%%%%%%%%%%%%%%%%%
% Simulation of light scattering by metal nanoparticles arranged along a helix
% Copyright (c) 2021 Zuse Institute Berlin, License: see license.txt
% Author of this interface: Sven Burger, with contributions from Felix Binkowski
%%%%%%%%%%%%%%%%%%%%%%%%%%%%%%%%%%%%%%%%%%%%%%%%%%%%%%%%%%%%%%%%%%%%%%%%%%%%%%%%%%%%%%%

use_standard_jcm_installation_setting = true;
if use_standard_jcm_installation_setting
  jcm_root = getenv('JCMROOT');
  workstation = struct('Hostname','localhost',...
                       'Multiplicity', 1, ...
                       'JCMROOT', jcm_root, ...
                       'NThreads', 1);
else
  % specify path to JCMsuite and use workstation with 20 instances, each with 4 cpu threads
  jcm_root = fullfile('/', 'data', 'instal', 'mydirectory', 'JCMsuite40201');
  workstation = struct('Hostname','htc_node.zib.de',...
    		       'Multiplicity', 20, ...
                       'JCMROOT', fullfile('/', 'data', 'instal', 'mydirectory', 'JCMsuite40201'), ...
                       'NThreads', 4);
end

addpath(fullfile(jcm_root, 'ThirdPartySupport', 'Matlab')); 
jcmwave_daemon_shutdown; jcmwave_daemon_add_workstation(workstation); 

%%%%%%%%%%%%%%%%%%%%%%%%%%%%%%%%%%%%%%%%%%%%%%%%%%%%%%%%%%%%%%%%%%%%%%%%%%%%%%%%%%%%%%%

% case 1: NR-NS-NR
% case 2: NR--NR
% choose cases to simulate
cases = [1 2];

clear results; counter = 0; n_all_results = 0;
for ic = 1:length(cases)

  keys.case = cases(ic);
  % set physical and numerical parameters in these sub-scripts
  keys = set_physical_parameters(keys);
  keys = set_numerical_parameters(keys);

  fprintf('\ncase: %i', keys.case);
  jcmwave_geo('generate_grid_file', keys);
  copyfile(fullfile('generate_grid_file', 'grid.jcm'), 'grid.jcm');

  %% wavelength scan  
  job_ids = [];
  for iwl = 1:length(keys.all_wavelengths)
    counter = counter + 1;
    keys.vacuum_wavelength = keys.all_wavelengths(iwl);

    results(counter, 1) = keys.case;
    results(counter, 2) = keys.vacuum_wavelength;
    results(counter, 3) = keys.fem_degree;
   
    job_ids(end+1)  = jcmwave_solve(['project.jcmp'], keys, ...
	  'workingdir', fullfile('simulations', sprintf('case_%03d_wl_%4.f', keys.case, keys.vacuum_wavelength*1e10)));

  end % loop over wavelengths

  %% collecting the simulation results
  
  clear results_of_this_scan abs_;
  [results_of_this_scan, logs] = jcmwave_daemon_wait(job_ids);
  if length(results_of_this_scan) ~= length(keys.all_wavelengths); error('problem in results'); end; 
  for i_res = 1:length(results_of_this_scan)
    row = i_res + n_all_results;
    results(row, 5) = results_of_this_scan{i_res}{1}.computational_costs.Unknowns(end); 	    
     % ABSORPTION
     abs_ = cell2mat(results_of_this_scan{i_res}{2}.ElectromagneticFieldAbsorption);
     abs_1 = sum(abs_(1, 1:2:end));
     abs_2 = sum(abs_(1, 2:2:end));
     results(row, 6) = abs_1;
     results(row, 7) = abs_2;

     % SCATTERING
     scat_s_ = real(cell2mat(results_of_this_scan{i_res}{3}.ElectromagneticFieldEnergyFlux));
     scat_s_1 = sum(scat_s_(1:2:end));
     scat_s_2 = sum(scat_s_(2:2:end));

     results(row, 8) = scat_s_1;
     results(row, 9) = scat_s_2;
	    
  end % daemon wait
  n_all_results = n_all_results + length(results_of_this_scan);

  %% writing the results to a text file

  save('-ascii', ['results_cd_spectrum.txt'], 'results');

end; % loop over cases

%%%%%%%%%%%%%%%%%%%%%%%%%%%%%%%%%%%%%%%%%%%%%%%%%%%%%%%%%%%%%%%%%%%%%%%%%%%%%%%%%%%%%%%
