# Supplementary material for: Long- and short-ranged chiral interactions in DNA-assembled plasmonic chains
Source: Nat Commun. 2021 Apr 1;12:2025. doi: 10.1038/s41467-021-22289-8 (PMC8016906; doi:10.1038/s41467-021-22289-8)
Supplement: Supplementary file 3 — Supplementary Data 1 [file 41467_2021_22289_MOESM3_ESM.zip › matlab_interface_transfer/set_numerical_parameters.m]

function keys = set_numerical_parameters(keys)

  % for all cases:
  keys.info_level = 3;
  keys.storage_format = 'Binary'; 

  if any(keys.case == [1 2])
    keys.precision = power(10, -3); 
    keys.fem_degree = 2;
    keys.fixed_pml = true;
  end

  % meshing, mesh finesse, and offset of the computational domain, in units of length (nm)
  keys.curvilinear_degree = 2;

  if any(keys.case == [1 2])
    keys.slc1 = 16; % background
    keys.slc2 = 7; % sphere
    keys.slc3 = 4; % rod
    keys.offset_cd = 20;
  end

end
