# Supplementary material for: Long- and short-ranged chiral interactions in DNA-assembled plasmonic chains
Source: Nat Commun. 2021 Apr 1;12:2025. doi: 10.1038/s41467-021-22289-8 (PMC8016906; doi:10.1038/s41467-021-22289-8)
Supplement: Supplementary file 3 — Supplementary Data 1 [file 41467_2021_22289_MOESM3_ESM.zip › matlab_interface_transfer/set_physical_parameters.m]

function keys = set_physical_parameters(keys)

  keys.uol = 1e-9;

% material definitions, wavelength dependent n&k values 
  keys.permittivity_background = 2.0;

  filename = fullfile('material_data', 'AuJohnson_n.txt');
  d.data = load(filename);
  [B,I,J] = unique(d.data(:,1)); d.data = d.data(I, :);
  keys.spline_au_n = spline(d.data(:,1)*1e-6, d.data(:,2));

  filename = fullfile('material_data', 'AuJohnson_k.txt');
  d.data = load(filename);
  [B,I,J] = unique(d.data(:,1)); d.data = d.data(I, :);
  keys.spline_au_k = spline(d.data(:,1)*1e-6, d.data(:,2));

  % define wavelength range
  keys.all_wavelengths = unique([400:10:850 650:5:750 665:2.5:700])*1e-9;
    
  % define arrangement (rod-sphere-rod, rod-rod, ...)
  if any(keys.case == [1])
    keys.central_sphere = true;
  elseif any(keys.case == [2])
    keys.central_sphere = false;
  else
    error('Case not defined ');
  end

  if any(keys.case == [1 2])

    keys.rod_r = 22.0/2;
    keys.rod_l = 54; 
    keys.sphere_r = 19; 

    keys.rod1_dx = 0;
    keys.rod1_dy = 0;
    keys.rod1_dz = 0;

    keys.sphere_dx = 1;
    keys.sphere_dy = 42;
    keys.sphere_dz = 0;

    keys.rod2_dx = -1;
    keys.rod2_dy = 84;
    keys.rod2_dz = -1;

   else
    error('Case not defined ');
  end

end
