# Supplementary material for: Long- and short-ranged chiral interactions in DNA-assembled plasmonic chains
Source: Nat Commun. 2021 Apr 1;12:2025. doi: 10.1038/s41467-021-22289-8 (PMC8016906; doi:10.1038/s41467-021-22289-8)
Supplement: Supplementary file 3 — Supplementary Data 1 [file 41467_2021_22289_MOESM3_ESM.zip › matlab_interface_transfer/readme.txt]

% Copyright (c) 2021 Zuse Institute Berlin, License: see license.txt
% Author of this interface: Sven Burger, with contributions from Felix Binkowski
%%%%%%%%%%%%%%%%%%%%%%%%%%%%%%%%%%%%%%%%%%%%%%%%%%%%%%%%%%%%%%%%%%%%%%%%%%%%%%%%%%%%%%%

This folder contains files for performing numerical simulations for computing the chiroptical response of metal nanoparticle arrangements, according to the manuscript K. Martens, F. Binkowski, L. Nguyen, L. Hu, A.O. Govorov, S. Burger, T. Liedl, Long- and Short-Ranged Chiral Interactions in DNA-Assembled Plasmonic Chains, Nat. Commun. (2021).

%%%%%%%%%%%%%%%%%%%%%%%%%%%%%%%%%%%%%%%%%%%%%%%%%%%%%%%%%%%%%%%%%%%%%%%%%%%%%%%%%%%%%%%

Required:
1) FEM solver JCMsuite (for performing the electromagnetic light scattering computations). This interface has been tested with versions JCMsuite 4.0 and JCMsuite 4.2

1a) A version of JCMsuite can be downloaded from https://www.jcmwave.com. A time-limited demo software license ("evaluation license") can also be downloaded, free of charge. The result can be obtained using the demo license. Please contact the authors in case that the duration of the demo license needs to be extended.

1b) The demo license allows to run one instance of JCMsuite at a time. For multi-instance usage on a computation cluster or on a workstation with several cpu threads available, please contact the authors. This would allow for parallel computations of the various wavelengths for a wavelength scan, etc., drastically reducing computation time.

2) Matlab(R) (www.mathworks.com) is needed to run the script run_simulation.m. This script generates the input data for the various parameter settings, executes the JCMsuite FEM solver and collects the simulation results. Finally, it also saves the results to a file. Further, a script display_results.m is enclosed which allows to visualize results from the parameter scan. Alternatively, also Octave can be used instead of Matlab. Octave is mostly compatible to Matlab and is freely available from http://www.gnu.org/software/octave/ under the terms of the GNU General Public License (GPL) as published by the Free Software Foundation. 

3) Generated field distributions as well as the meshed model geometry can be visualized also by using the field and mesh viewer JCMview (enclosed in the JCMsuite package). They can be visualized alternatively using exporting postprocesses within JCMsuite and using Matlab(R)/Octave/Python or other tools for visualization. 

4) Online Documentation on JCMsuite is available on https://www.docs.jcmwave.com/JCMsuite/html/index.html . This includes a parameter reference, specifying all input parameters, tutorials on electromagnetic field computation and on mesh generation, documentation of the Matlab(R)/Octave and Python interfaces, as well as download and installation instructions. 

%%%%%%%%%%%%%%%%%%%%%%%%%%%%%%%%%%%%%%
%%%%%%%%%%%%%%%%%%%%%%%%%%%%%%%%%%%%%%
Detailed description of the various included files:

%%%%%%%%%%%%%%%%%%%%%%%%%%%%%%%%%%%%%%
run_simulation.m

This is the main script file. It contains
* a section for setting the paths to the FEM solver JCMsuite, and for attributing the workstation(s) where the computations should be performed
* choice of the specific implemented cases to be computed (case 1, NR-NS-NR and case 2, NR--NR)
* a loop over all chosen cases; in each instance of the loop:
  ** the physical and numerical parameters are set by calling sub-routines "set_numerical_parameters" and "set_physical_parameters"
  ** meshing is performed once (in the subfolder "generate_grid_file") - this is done in a dedicated subfolder in order to avoid remeshing in each of the instances of the subsequent wavelength scan
  ** a loop over all specified wavelengths for the CD spectrum; in each instance of the loop:
    *** some parameters are saved in a "results" matrix
    *** for each wavelength the FEM solver is invoked using the command "jcmwave_solve"
  ** all results from the computations of the wavelength scan are collected in a structure "results_of_this_scan" by using the command jcmwave_daemon_wait
  ** a loop over all of wavelengths of the scan is performed, and for each wavelength:
    *** the absorbed energy of incident LCP and RCP are saved to columns 6 and 7, respectively, of the matrix "results"
    *** the scattered energy of incident LCP and RCP are saved to columns 8 and 9, respectively, of the matrix "results"
  ** the data contained in the matrix "results" is written to an ascii file
  
%%%%%%%%%%%%%%%%%%%%%%%%%%%%%%%%%%%%%%
display_results.m

This is a script which reads the results file written by the script run_simulation, and which computes and displays
the total extinction and the g-factor normalized to the maximum of the total extinction. 

%%%%%%%%%%%%%%%%%%%%%%%%%%%%%%%%%%%%%%
layout.jcmt

This is a template file which is required by the command jcmwave_geo (called in the run_simulation.m main script). From this parameterized file, together with the information about the geometry contained in the matlab structure "keys", first, the input file layout.jcm is created (containing a description of the geometry), and then the mesh generator in JCMsuite is executed in order to generate the file grid.jcm containing the tetrahedral discretization of the geometry. 

%%%%%%%%%%%%%%%%%%%%%%%%%%%%%%%%%%%%%%
project.jcmpt, sources.jcmt, materials.jcmt

These are template files which are required by the command jcmwave_solve (called in the run_simulation.m main script). From these parameterized files, together with the information about the materials, sources, and numerical parameters, contained in the matlab structure "keys", first, the input files project.jcmp, sources.jcm, and materials.jcm are created, and then the FEM solver in JCMsuite is executed in order to generate the results, contained in the file fieldbag.jcm.


%%%%%%%%%%%%%%%%%%%%%%%%%%%%%%%%%%%%%%
sources.jcmt

In a loop over six directions of incidence, twelve plane wave sources of different direction and of different circular polarization are defined. Please compare the file sources.jcm in the various subfolders of the folder "simulations". 


%%%%%%%%%%%%%%%%%%%%%%%%%%%%%%%%%%%%%%
materials.jcmt

For each wavelength, parameter values as defined in tabulated data files (which are read and interpolated in the subroutine set_physical_parameters.m) are used.


%%%%%%%%%%%%%%%%%%%%%%%%%%%%%%%%%%%%%%
project.jcmpt

The project file contains essentially the choice of the electromagnetic, time-harmonic scattering problem to solve, some numerical parameters (where the most important one is the polynomial degree of the used finite-element ansatz functions, "FiniteElementDegree"), and definitions of density integration and flux integration post-processes. A predefined PML (perfectly matched layers) can be chosen, as well as a self-adaptive setting. 

%%%%%%%%%%%%%%%%%%%%%%%%%%%%%%%%%%%%%%

Help on the JCMsuite package is available at
https://docs.jcmwave.com/JCMsuite/html/

Help on downloading and installing JCMsuite is available at 
https://installation.jcmwave.com/

Help on the syntax used in the files layout.jcm, sources.jcm, materials.jcm, project.jcmp is available at
https://docs.jcmwave.com/JCMsuite/html/ParameterReference/

Help on the Matlab interface to JCMsuite is available at
https://docs.jcmwave.com/JCMsuite/html/MatlabInterface/


%%%%%%%%%%%%%%%%%%%%%%%%%%%%%%%%%%%%%%
Matlab(R) is a registered trademark of The MathWorks, Inc.
Octave is mostly compatible to Matlab and is freely available from http://www.gnu.org/software/octave/ under the terms of the GNU General Public License (GPL) as published by the Free Software Foundation.

%%%%%%%%%%%%%%%%%%%%%%%%%%%%%%%%%%%%%%
This interface can easily be rewritten in Python by following the documentation of JCMsuite's Python interface: 
https://www.docs.jcmwave.com/JCMsuite/html/PythonInterface

%%%%%%%%%%%%%%%%%%%%%%%%%%%%%%%%%%%%%%
