# Supplementary material for: Long- and short-ranged chiral interactions in DNA-assembled plasmonic chains
Source: Nat Commun. 2021 Apr 1;12:2025. doi: 10.1038/s41467-021-22289-8 (PMC8016906; doi:10.1038/s41467-021-22289-8)
Supplement: Supplementary file 3 — Supplementary Data 1 [file 41467_2021_22289_MOESM3_ESM.zip › matlab_interface_transfer/generate_grid_file/layout.jcmt]

<?  
  o1 = keys.offset_cd;
  r1 = keys.rod_r;
  r2 = keys.sphere_r;
  l1 = keys.rod_l;

  ro1dx = keys.rod1_dx;
  ro1dy = keys.rod1_dy;
  ro1dz = keys.rod1_dz;
  spdx = keys.sphere_dx;
  spdy = keys.sphere_dy;
  spdz = keys.sphere_dz;
  ro2dx = keys.rod2_dx;
  ro2dy = keys.rod2_dy;
  ro2dz = keys.rod2_dz;

  xmin = -o1-r1;
  ymin = -o1-r1;
  xmax = l1-r1+o1;
  xmax = l1-r1+o1+ro1dx;
  ymax = ro2dy+r1+o1;

  keys.points_cd = [xmin ymin; xmax ymin; xmax ymax; xmin ymax];
  keys.cd_z1 = -(o1+l1-r1-ro2dz);
  keys.cd_dz = 2*o1+l1-ro2dz;

  keys.position_rod1 = [ro1dx-r1 , ro1dy, ro1dz]; 
  keys.position_rod2 = [ro2dx, ro2dy, ro2dz+r1]; 
  keys.position_sphere = [spdx, spdy, spdz];

?>
Layout3D {
  UnitOfLength = %(uol)e
  MeshOptions {
    CurvilinearDegree = %(curvilinear_degree)i
    MaximumSideLength = %(slc1)e
    MinimumMeshAngle = 25
    VolumeMesher {
      QualityFactor = 1.6
    }
    EdgeMesher {
      NSegmentsPerEdge = 1
    }
  }
  BoundaryConditions {
    Boundary {
      Direction = All 
      Class = Transparent 
    }    
  }
  Extrusion {
    Objects {
      Polygon {       
        Priority = -1
        DomainId = 102
        Points = %(points_cd)e    
        MeshOptions {
          MaximumSideLength = %(slc1)e
        }
      }
    }
    MultiLayer {
      LayerInterface {
        GlobalZ = %(cd_z1)e
      }
      Layer {
        Thickness = %(cd_dz)e
        DomainId = 10
      }
    }
  }
  Objects {   
    Cylinder {
      DomainId = 1
      Priority = 1
      Radius = %(rod_r)e
      Height = %(rod_l)e
      Port = BottomCenter
      GlobalPosition = %(position_rod1)e 
      Rotation = [0 90 0]
      MeshOptions {
        MaximumSideLength = %(slc3)e
      }
      EdgeRounding {
        Radius = %(rod_r)e
      }
    } 
<? if keys.central_sphere == true; ?>
    Sphere {
      DomainId = 1
      Priority = 1
      Port = Center
      GlobalPosition = %(position_sphere)e 
      Radius = %(sphere_r)e   
      MeshOptions {
        MaximumSideLength = %(slc2)e
      } 
    }
<? end; ?>
    Cylinder {
      DomainId = 1
      Priority = 1
      Radius = %(rod_r)e
      Height = %(rod_l)e	
      Port = TopCenter
      GlobalPosition = %(position_rod2)e 
      Rotation = [0 0 0]
      MeshOptions {
        MaximumSideLength = %(slc3)e
      }
      EdgeRounding {
        Radius = %(rod_r)e
      }
    }
  }  
}
