# Supplementary material for: Long- and short-ranged chiral interactions in DNA-assembled plasmonic chains
Source: Nat Commun. 2021 Apr 1;12:2025. doi: 10.1038/s41467-021-22289-8 (PMC8016906; doi:10.1038/s41467-021-22289-8)
Supplement: Supplementary file 3 — Supplementary Data 1 [file 41467_2021_22289_MOESM3_ESM.zip › matlab_interface_transfer/material_data/AuJohnson_n.txt]

0.1879	1.28
0.1916	1.32
0.1953	1.34
0.1993	1.33
0.2033	1.33
0.2073	1.30
0.2119	1.30
0.2164	1.30
0.2214	1.30
0.2262	1.31
0.2313	1.30
0.2371	1.32
0.2426	1.32
0.2490	1.33
0.2551	1.33
0.2616	1.35
0.2689	1.38
0.2761	1.43
0.2844	1.47
0.2924	1.49
0.3009	1.53
0.3107	1.53
0.3204	1.54
0.3315	1.48
0.3425	1.48
0.3542	1.50
0.3679	1.48
0.3815	1.46
0.3974	1.47
0.4133	1.46
0.4305	1.45
0.4509	1.38
0.4714	1.31
0.4959	1.04
0.5209	0.62
0.5486	0.43
0.5821	0.29
0.6168	0.21
0.6595	0.14
0.7045	0.13
0.7560	0.14
0.8211	0.16
0.8920	0.17
0.9840	0.22
1.0880	0.27
1.2160	0.35
1.3930	0.43
1.6100	0.56
1.9370	0.92
